# Supplementary material for: A therapeutic antibody targeting osteoprotegerin attenuates severe experimental pulmonary arterial hypertension
Source: Nat Commun. 2019 Nov 15;10:5183. doi: 10.1038/s41467-019-13139-9 (PMC6858314; doi:10.1038/s41467-019-13139-9)
Supplement: Supplementary file 4 — Source Data [file 41467_2019_13139_MOESM4_ESM.xlsx]

## Sheet: Figure 1a
Figure 1a
	OPG-/- Chow	OPG-/- Paigen	ApoE+/- Chow	ApoE+/- Paigen	ApoE+/-/OPG -/- Chow	ApoE+/-/OPG-/- Paigen
Value 1	24.52	19.03	22.64	59.07	24.08	20.18
Value 2	23.39	32.1	21.44	33.35	16.54	18.2469
Value 3	27.09	20.38	21.12	51.76	21.9	44.18
Value 4			22.25	26.15	20.36	21.65
Value 5					28.53	29.1

## Sheet: Figure 1b
Figure 1b
	OPG-/- Chow	OPG-/- Paigen	ApoE+/- Chow	ApoE+/- Paigen	ApoE+/-/OPG -/- Chow	ApoE+/-/OPG-/- Paigen
Value 1	86	94	81	90.51	97.5	97.5
Value 2	67.9	87.8	78.55	84.4	87.8	87.5
Value 3	83.3	76.8	77.5	91.5	102.4	79.9
Value 4			85.94	84	85.7	89
Value 5					95.6	76.9

## Sheet: Figure 1c
Figure 1c
	OPG-/- Chow	OPG-/- Paigen	ApoE+/- Chow	ApoE+/- Paigen	ApoE+/-/OPG -/- Chow	ApoE+/-/OPG-/- Paigen
Value 1	3.3	3.2	3.4	3.12	3.4	3.3
Value 2	4.4	5.3	2.72	8.4	3.4	4.6
Value 3	3.1	4.7	3.4	6.3	3.6	3.2
Value 4			6.28	4.8	3.1	4.1
Value 5					3.3	2.9

## Sheet: Figure 1d
Figure 1d
	OPG-/- Chow	OPG-/- Paigen	ApoE+/- Chow	ApoE+/- Paigen	ApoE+/-/OPG -/- Chow	ApoE+/-/OPG-/- Paigen
Value 1	150.7	212	111.3	152.4	107.2	128.8
Value 2	140.4	143.8	143.8	114.1	133.6	102.4
Value 3	145.7	130.3	183	81.5	176.1	140.7
Value 4			119.3	75.9	142.7	126.9
Value 5					168.8	180.9

## Sheet: Figure 1e
Figure 1e
	OPG-/- Chow	OPG-/- Paigen	ApoE+/- Chow	ApoE+/- Paigen	ApoE+/-/OPG -/- Chow	ApoE+/-/OPG-/- Paigen
Value 1	0.25	0.48	0.41	0.73	0.55	0.6
Value 2	0.37	0.39	0.55	0.82	0.47	0.5
Value 3	0.36	0.39	0.48	0.61	0.51	0.58
Value 4	0.61	0.58	0.67	0.62	0.57	0.53
Value 5	0.41	0.35		0.83	0.56	0.42
Value 6		0.33		0.7
Value 7				0.77
Value 8				0.7

## Sheet: Figure 1h
Figure 1h
	Chow	HFD	IgG	OPG Ab
Value 1	19.5	17.5	15.58	17
Value 2	19.375	17.5	17	19
Value 3	19.875	17	16.92	19.5
Value 4	19.25	18.0833	16	17.75

## Sheet: Figure 1i
Figure 1i
	Chow	HFD	IgG	OPG Ab
Value 1	16.64	57.8108	109.33	33.5569
Value 2	21.07	53.1463	110.06	25.6
Value 3	26.67	41.8483	44.685	24.67
Value 4	29.35	52.05	37.876	25.17
Value 5	26.06	58.35
Value 6	23.37	37.76

## Sheet: Figure 1j
Figure 1j
	Chow	HFD	IgG	OPG Ab
Value 1	75.84	84.39	94	93.59
Value 2	94.84	91.47	87.8	87.99
Value 3	77.47	84.04	76.8	89.87
Value 4	84.14	99.4
Value 5	97.37	80.44
Value 6	79.77

## Sheet: Figure 1k
Figure 1k
	IgG				OPG Ab
	Value 1	Value 2	Value 3	Value 4	Value 1	Value 2	Value 3	Value 4
<50	0.67	0.52	0.61	0.51	0.48	0.41	0.43	0.45
51-100	0.58	0.45	0.52	0.47	0.41	0.38	0.37	0.42
>100	0.47	0.4	0.42	0.37	0.36	0.4	0.44	0.29

## Sheet: Figure 1m
Figure 1m
	IgG	OPG Ab
Value 1	9.5706	9.94316
Value 2	11.7273	9.91918
Value 3	10.4171	9.06849
Value 4	9.8063	9.87394
Value 5	11.3042
Value 6	9.80119

[truncated: 94 more sheets: Figure 1n, Figure 1o, Figure 2a, Figure 2b, Figure 2c, Figure 2d, Figure 2e, Figure 2f, Figure 2j, Figure 3a, Figure 3b, Figure 3c, Figure 3 Kinexus raw data, Figure 3d, Figure 3e, Figure 3f, Figure 4c, Figure 4d, Figure 4g, Figure 5a …]
